# Supplementary material for: Real-time inverse kinematics for the upper limb: a model-based algorithm using segment orientations
Source: Biomed Eng Online. 2017 Jan 17;16:21. doi: 10.1186/s12938-016-0291-x (PMC5240469; doi:10.1186/s12938-016-0291-x)
Supplement: Supplementary file 2 — Additional file 2. Marker sets defined for the study. [file 12938_2016_291_MOESM2_ESM.xml]

<?xml version="1.0" encoding="UTF-8"?>
<OpenSimDocument Version="30000">
	<MarkerSet>
		<objects>
			<Marker name="VM0_TH0">
				<!--Body segment in the model on which the marker resides.-->
				<body>thorax</body>
				<!--Location of a marker on the body segment.-->
				<location> 0.01 0.03 0</location>
				<!--Flag (true or false) specifying whether or not a marker should be kept fixed in the marker placement step.  i.e. If false, the marker is allowed to move.-->
				<fixed>false</fixed>
			</Marker>
			<Marker name="VM4_AC">
				<!--Body segment in the model on which the marker resides.-->
				<body>clavphant</body>
				<!--Location of a marker on the body segment.-->
				<location> -0.0160206 0.0146325 -0.017905</location>
				<!--Flag (true or false) specifying whether or not a marker should be kept fixed in the marker placement step.  i.e. If false, the marker is allowed to move.-->
				<fixed>false</fixed>
			</Marker>
			<Marker name="VM5_EL_IN">
				<!--Body segment in the model on which the marker resides.-->
				<body>humerus</body>
				<!--Location of a marker on the body segment.-->
				<location> -0.0134868 -0.280021 -0.0566244</location>
				<!--Flag (true or false) specifying whether or not a marker should be kept fixed in the marker placement step.  i.e. If false, the marker is allowed to move.-->
				<fixed>false</fixed>
			</Marker>
			<Marker name="VM6_EL_OUT">
				<!--Body segment in the model on which the marker resides.-->
				<body>humerus</body>
				<!--Location of a marker on the body segment.-->
				<location> 0.0177984 -0.272689 0.0308484</location>
				<!--Flag (true or false) specifying whether or not a marker should be kept fixed in the marker placement step.  i.e. If false, the marker is allowed to move.-->
				<fixed>false</fixed>
			</Marker>
			<Marker name="VM7_WR_IN">
				<!--Body segment in the model on which the marker resides.-->
				<body>radius</body>
				<!--Location of a marker on the body segment.-->
				<location> 0.0553504 -0.223423 0.0318991</location>
				<!--Flag (true or false) specifying whether or not a marker should be kept fixed in the marker placement step.  i.e. If false, the marker is allowed to move.-->
				<fixed>false</fixed>
			</Marker>
			<Marker name="VM8_WR_OUT">
				<!--Body segment in the model on which the marker resides.-->
				<body>ulna</body>
				<!--Location of a marker on the body segment.-->
				<location> -0.00856969 -0.236929 0.0650166</location>
				<!--Flag (true or false) specifying whether or not a marker should be kept fixed in the marker placement step.  i.e. If false, the marker is allowed to move.-->
				<fixed>false</fixed>
			</Marker>
			<Marker name="VM9_MC2">
				<!--Body segment in the model on which the marker resides.-->
				<body>secondmc</body>
				<!--Location of a marker on the body segment.-->
				<location> 0.00536146 -0.0168314 0.0203724</location>
				<!--Flag (true or false) specifying whether or not a marker should be kept fixed in the marker placement step.  i.e. If false, the marker is allowed to move.-->
				<fixed>false</fixed>
			</Marker>
			<Marker name="VM10_MC5">
				<!--Body segment in the model on which the marker resides.-->
				<body>fifthmc</body>
				<!--Location of a marker on the body segment.-->
				<location> -0.0110517 -0.0144152 0.0148426</location>
				<!--Flag (true or false) specifying whether or not a marker should be kept fixed in the marker placement step.  i.e. If false, the marker is allowed to move.-->
				<fixed>false</fixed>
			</Marker>
			<Marker name="PM1_SH_O">
				<!--Body segment in the model on which the marker resides.-->
				<body>humerus</body>
				<!--Location of a marker on the body segment.-->
				<location> 0 0 0</location>
				<!--Flag (true or false) specifying whether or not a marker should be kept fixed in the marker placement step.  i.e. If false, the marker is allowed to move.-->
				<fixed>true</fixed>
			</Marker>
			<Marker name="PM1_SH_X">
				<!--Body segment in the model on which the marker resides.-->
				<body>humerus</body>
				<!--Location of a marker on the body segment.-->
				<location> 0.005879797769400 -0.004259798384000 0.099736062163700</location>
				<!--Flag (true or false) specifying whether or not a marker should be kept fixed in the marker placement step.  i.e. If false, the marker is allowed to move.-->
				<fixed>true</fixed>
			</Marker>
			<Marker name="PM1_SH_Y">
				<!--Body segment in the model on which the marker resides.-->
				<body>humerus</body>
				<!--Location of a marker on the body segment.-->
				<location> 0.000480000088800 0.099908918487100 0.004240000784600</location>
				<!--Flag (true or false) specifying whether or not a marker should be kept fixed in the marker placement step.  i.e. If false, the marker is allowed to move.-->
				<fixed>true</fixed>
			</Marker>
			<Marker name="PM1_SH_Z">
				<!--Body segment in the model on which the marker resides.-->
				<body>humerus</body>
				<!--Location of a marker on the body segment.-->
				<location> -0.099826135511900 0.000230000081800 0.005889802095200</location>
				<!--Flag (true or false) specifying whether or not a marker should be kept fixed in the marker placement step.  i.e. If false, the marker is allowed to move.-->
				<fixed>true</fixed>
			</Marker>
			<Marker name="PM2_EL_RA_O">
				<!--Body segment in the model on which the marker resides.-->
				<body>radius</body>
				<!--Location of a marker on the body segment.-->
				<location> 0 0 0</location>
				<!--Flag (true or false) specifying whether or not a marker should be kept fixed in the marker placement step.  i.e. If false, the marker is allowed to move.-->
				<fixed>true</fixed>
			</Marker>
			<Marker name="PM2_EL_RA_X">
				<!--Body segment in the model on which the marker resides.-->
				<body>radius</body>
				<!--Location of a marker on the body segment.-->
				<location> -0.001716099384199 0.099266564378152 -0.011966795705694</location>
				<!--Flag (true or false) specifying whether or not a marker should be kept fixed in the marker placement step.  i.e. If false, the marker is allowed to move.-->
				<fixed>true</fixed>
			</Marker>
			<Marker name="PM2_EL_RA_Y">
				<!--Body segment in the model on which the marker resides.-->
				<body>radius</body>
				<!--Location of a marker on the body segment.-->
				<location> 0 0.011968558203925 0.099281184594661</location>
				<!--Flag (true or false) specifying whether or not a marker should be kept fixed in the marker placement step.  i.e. If false, the marker is allowed to move.-->
				<fixed>true</fixed>
			</Marker>
			<Marker name="PM2_EL_RA_Z">
				<!--Body segment in the model on which the marker resides.-->
				<body>radius</body>
				<!--Location of a marker on the body segment.-->
				<location> 0.099985273930232 0.001703763797455 -0.000205392353635</location>
				<!--Flag (true or false) specifying whether or not a marker should be kept fixed in the marker placement step.  i.e. If false, the marker is allowed to move.-->
				<fixed>true</fixed>
			</Marker>
			<Marker name="PM3_WR_O">
				<!--Body segment in the model on which the marker resides.-->
				<body>capitate</body>
				<!--Location of a marker on the body segment.-->
				<location> 0 0 0</location>
				<!--Flag (true or false) specifying whether or not a marker should be kept fixed in the marker placement step.  i.e. If false, the marker is allowed to move.-->
				<fixed>true</fixed>
			</Marker>
			<Marker name="PM3_WR_X">
				<!--Body segment in the model on which the marker resides.-->
				<body>capitate</body>
				<!--Location of a marker on the body segment.-->
				<location> 0.0997118526188362 0.0010699994916004 -0.0075100964313027</location>
				<!--Flag (true or false) specifying whether or not a marker should be kept fixed in the marker placement step.  i.e. If false, the marker is allowed to move.-->
				<fixed>true</fixed>
			</Marker>
			<Marker name="PM3_WR_Y">
				<!--Body segment in the model on which the marker resides.-->
				<body>capitate</body>
				<!--Location of a marker on the body segment.-->
				<location> 0 0.0990002416925976 0.0141050396953452</location>
				<!--Flag (true or false) specifying whether or not a marker should be kept fixed in the marker placement step.  i.e. If false, the marker is allowed to move.-->
				<fixed>true</fixed>
			</Marker>
			<Marker name="PM3_WR_Z">
				<!--Body segment in the model on which the marker resides.-->
				<body>capitate</body>
				<!--Location of a marker on the body segment.-->
				<location> 0.0075859374713671 -0.0140643963928509 0.0987149750888145</location>
				<!--Flag (true or false) specifying whether or not a marker should be kept fixed in the marker placement step.  i.e. If false, the marker is allowed to move.-->
				<fixed>true</fixed>
			</Marker>
		</objects>
	</MarkerSet>
</OpenSimDocument>
